# Supplementary material for: Highlighting nonlinear patterns in population genetics datasets
Source: Sci Rep. 2015 Jan 30;5:8140. doi: 10.1038/srep08140 (PMC4311249; doi:10.1038/srep08140)
Supplement: Supplementary Information — Supplementary File 1 [file srep08140-s2.xls]

## Sheet: Genes
Significant genes
ABCA10
ABCA13
ABCA6
ABCB1
ABCB5
ABCC1
ABLIM1
ABLIM3
AC003051.1
AC009264.1
AC010127.3
AC010987.6
AC012075.2
AC017060.1
AC022311.1
AC073133.1
AC096559.1
AC104654.1
AC107070.1
ACADSB
ACVR2A
ACYP2
ADAM10
ADAM17
ADAMTS17
ADAMTSL1
ADAMTSL3
ADAR
ADARB1
ADARB2
ADAT2
ADCY2
ADCY8
ADK
ADRA1B
AGBL3
AGBL4
AGXT2
AKAP6
AL109763.2
ALPK3
ANAPC4
ANK2
ANKRD28
ANKRD44
ANKS1B
ANO10
ANO3
ANO4
AOX2P
AP3B1
APBA1
APOH
AQPEP
ARHGAP19_SLIT1
ARHGAP24
ARHGAP26
ARHGAP28
ARHGEF11
ARID4B
ARL15
ARPP21
ASB5
ASNS
ASTN2
ATF6
ATG7
ATP10B
ATP1B3
ATP2B4
ATP8A2
ATP8B4
ATRNL1
AUH
B3GNT2
B4GALT5
BAI3
BARD1
BAZ1B
BCAN
BCL6B
BDP1
BLK
BLOC1S5_TXNDC5
BLVRA
BMP5
BMPR2
BNC2
BPGM
BRCA2
BTAF1
BTBD16
BTBD3
BTBD9
BTG4
BTN3A3
BUD13
C10orf11
C10orf120
C12orf42
C12orf49
C12orf71
C15orf32
C19orf44
C1QTNF7
C1orf168
C1orf54
C20orf196
C2orf80
C3orf83
C5orf56
C5orf66
C6orf201
C8orf37
C8orf48
C9
C9orf135
CACNA1C
CACNA1E
CACNA2D1
CACNA2D3
CACNG3
CADM2
CADPS
CALN1
CAMK1D
CAMK2D
CAMKMT
CAMTA1
CAP2
CASC16
CASC20
CATSPER2
CATSPER2P1
CCBE1
CCDC11
CCDC112
CCDC148
CCDC27
CCDC60
CCDC67
CCDC85A
CCKAR
CCND2
CCP110
CCRN4L
CCSER2
CD247
CD44
CD53
CDC16
CDC42BPA
CDH13
CDH18
CDH23
CDH4
CDH6
CDK14
CDK18
CELF6
CEMIP
CENPF
CEP112
CEP120
CEP135
CEP85L
CFH
CFHR4
CHAF1B
CHD9
CHIT1
CHRM3
CHST11
CKMT1A
CKS2
CLCN1
CLDN10_AS1
CLECL1
CLOCK
CLSTN2
CMIP
CMYA5
CNOT2
CNTN1
CNTN3
CNTN4
CNTNAP2
CNTNAP4
COBLL1
COL23A1
COL24A1
COL28A1
COL4A4
COL6A4P1
COLGALT2
COMMD10
CORO2B
CPD
CPEB4
CPNE4
CPNE8
CPS1
CPSF2
CREB5
CRHR1
CRY1
CSGALNACT1
CSMD1
CSMD3
CTNNA2
CTNNA3
CTTNBP2NL
CUL1
CWF19L2
CXADR
CXCL1
CYP19A1
CYP26B1
CYP39A1
CYP4F11
DAAM2
DAB1
DAB2IP
DACH1
DAG1
DAGLA
DCC
DDX60L
DEC1
DEFA10P
DEFA4
DEFB110
DEPTOR
DGCR5
DGKB
DGKH
DGKI
DGUOK
DHX36
DIEXF
DIRC3
DISC1FP1
DLC1
DLEU1
DLEU2
DLGAP1
DMBT1P1
DNAH11
DNAH5
DNAJC25
DNER
DNHD1
DNMT3B
DOCK10
DOCK2
DOCK8
DOK5
DPP10
DPP6
DPYD
DRAM2
DSCAM
DSG1
DSG2
DSG3
DTNA
E2F3
EEF2K
EFCAB6
EFNA5
EFNB2
EGFR
EHD4
EHHADH
EIF4G2
EIF4G3
EML6
ENDOU
ENOX1
ENPP3
ENPP6
ENTPD1_AS1
EPB41L2
EPB41L3
EPB41L4B
EPHA4
EPHA5
EPHA7
EPHB1
ERAP1
ERC2
ERCC4
ERGIC1
ESPNL
ESRRB
ETFA
ETV6
EXOC3
EYA2
F13A1
F7
FADS2
FAF1
FAM110B
FAM120A
FAM171A1
FAM184A
FAM189A1
FAM19A1
FAM19A2
FAM221B
FAM227B
FAM81A
FAP
FARP1
FBXL17
FBXL7
FBXO28
FBXO3
FGF14
FGF2
FGF5
FHIT
FMN1
FMN2
FMNL3
FOLH1B
FOXN3
FRAS1
FRMD3
FRMD4A
FRMD6
FRRS1
FRY
FSHR
FSTL4
FSTL5
FTO
FUT8
FYB
GABRB1
GABRG3
GALNT13
GALNT14
GALNT15
GALNT7
GALNTL6
GAPT
GAREM
GAS7
GCC2
GDAP1
GFM1
GIMAP8
GJB4
GLDN
GLG1
GMDS
GMPR
GNAI1
GNAL
GNG12_AS1
GNG4
GPAM
GPC5
GPC6
GPM6A
GPR107
GPR116
GPR149
GPR156
GPR158
GPR161
GPR97
GPR98
GPSM2
GRIA4
GRID1
GRID2
GRIK1
GRIK2
GRIN2B
GRIN3A
GRK4
GRXCR1
GS1_279B7.1
GSK3B
GTF2F2
GTF3C4
GUCY1A2
HAO1
HDAC9
HEATR4
HECTD4
HEY2
HIP1
HIVEP2
HLA_DMB
HLA_F
HNRNPK
HOMEZ
HPGD
HPX
HS3ST3A1
HSDL2
HSPBAP1
HTR2A
HTT
HUNK
HYDIN
IDI2_AS1
IFLTD1
IFRD1
IFT88
IGFBP1
IKZF2
IL12RB2
IL20RA
IL7R
IMMP2L
INADL
INPP4B
INTS6
IPO9_AS1
IRF2
ISCA1
ITGA8
ITGA9
ITGB1
ITPR2
ITSN1
IWS1
JAZF1
JOSD1
JPH3
KBTBD12
KCNB1
KCND2
KCNH8
KCNIP1
KCNIP4
KCNJ3
KCNJ6
KCNMA1
KCNMB1
KCNN3
KCNQ5
KCTD1
KCTD18
KDM4C
KDSR
KHDRBS2
KIAA0825
KIAA0922
KIAA1191
KIAA1217
KIAA1244
KIAA1328
KIAA1549L
KIF16B
KITLG
KLF7
KLHL1
KLHL14
KRTAP8_1
KSR2
L3MBTL3
LACTB2
LAMA2
LARS2
LCP1
LDB2
LEF1
LGR5
LIMS1
LINC00309
LINC00323
LINC00474
LINC00487
LINC00535
LINC00598
LINC00673
LINC00691
LINC00861
LINC00922
LINC00951
LINC00961
LINC00987
LINC00996
LINC01057
LINC01080
LINC01085
LINC01091
LINGO2
LIPC
LIPI
LMTK2
LMX1A
LOC100506403
LOC100506474
LOC101927284
LOC101927967
LOC101928135
LOC101928600
LOC101928767
LOC101928882
LOC102467224
LOC145783
LOC285000
LOC339166
LOC339862
LOC388282
LOC400655
LOC441242
LPAR1
LPHN3
LPIN1
LPP
LPPR1
LRFN2
LRFN5
LRP1B
LRP6
LRRC4C
LRRC7
LRRK2
LTBP1
LY75
LY86
LYPD6B
LYSMD2
LZTS1_AS1
MACF1
MACROD2
MAD1L1
MAGI1
MAGI2
MAGI3
MAGOH2
MALRD1
MAMDC2
MAML2
MAN2A1
MANBA
MAP1B
MAP2
MAP4K3
MARCH4
MARK3
MASP1
MAST4
MATN2
MATR3
MBD5
MBNL2
MCC
MCM10
MCPH1
MCTP1
MCTP2
MCU
MDGA1
MED13L
MEF2A
MEGF11
MEP1A
MEP1B
MET
METAP1
MFAP5
MIPEP
MIR1256
MIR1273H
MIR205HG
MIR3680_2
MIR548AA2
MIR548AC
MIR548H3
MIR548I4
MIR548Q
MIR548T
MIR5684
MIR5694
MIR7853
MKLN1
MORF4L1
MPP4
MPPED2
MS4A14
MS4A7
MSH3
MSRA
MTFR1
MTMR11
MTUS1
MTUS2
MUC15
MYH13
MYH15
MYO10
MYO16
MYO3A
MYO5B
MYO9A
MYOCD
MYOF
MYRF
MYT1L
NAA25
NAA30
NAALADL2
NALCN
NALCN_AS1
NAV2
NBEA
NBN
NCAM2
NCOA7
NCOR2
NDUFB6
NEDD4L
NEK10
NEO1
NFE2L2
NISCH
NKAIN2
NKAIN3
NKTR
NLGN1
NOL4
NPAS3
NPHP1
NPSR1_AS1
NRCAM
NRG3
NRXN1
NRXN3
NSUN7
NT5C3A
NT5DC1
NTM
NTRK3
NUAK1
NUDT19
NUP37
NXPE4
NXPH1
NXPH2
OLFM4
OR2A14
OR4N3P
OR51E1
OR6A2
OR8G1
OSBP2
OTOGL
OXCT1
PAG1
PAIP2B
PALM2_AKAP2
PAMR1
PAPPA2
PARL
PARP4
PARVB
PAX5
PAX8
PCCA
PCCA_AS1
PCDH15
PCDHGA2
PCSK5
PDE10A
PDE1C
PDE2A
PDE4D
PDE7B
PDE9A
PDGFD
PDHX
PDX1_AS1
PELI1
PGAP1
PGBD5
PGGT1B
PGM2L1
PGM3
PIP5K1B
PKHD1
PKHD1L1
PKIB
PKP4
PLAC9
PLCB1
PLCB4
PLCG2
PLCL1
PLEKHS1
PLS1
PLXDC2
PLXNA4
PLXNC1
PNLIPRP3
PODN
POLG
POLR3A
POLR3B
POMP
POSTN
POTEA
POU6F2
PPBPP2
PPFIA2
PPFIBP1
PPM1H
PPP3CA
PRDM16
PRDM5
PRG3
PRH1_PRR4
PRICKLE2
PRKCH
PRKD1
PRKG1
PRMT8
PROM1
PRRC1
PRTFDC1
PTBP2
PTCHD4
PTGFR
PTPN22
PTPRD
PTPRE
PTPRR
PTPRT
PTPRU
QRFPR
RAB14
RAD51B
RALGAPA1P
RALYL
RARB
RASGRF2
RASSF3
RBFOX1
RBL2
RBMS3
RBPMS
RCAN2
RCOR1
RELN
REPS1
RGS6
RGS7
RHD
RHOBTB3
RIT2
RMDN2
RMDN2_AS1
RNASEH2B
RND1
RNF114
RNF14
RNF144A
RNLS
RNPEP
RNU6_19P
RNU6_28P
RNU6_53P
RNU6_83P
ROR1
RORA
RP11_15K3.1
RP11_165P7.1
RP11_278H7.1
RP11_290F5.2
RP11_314C16.1
RP11_402L6.1
RP11_408H20.2
RP11_519M16.1
RP11_534N16.1
RP11_778J15.1
RP11_81H3.2
RP1_104O17.1
RP5_1004I9.1
RP5_1057J7.6
RPS6KC1
RPTOR
RYR2
RYR3
SAP130
SCARB1
SCFD1
SCHIP1
SCN3A
SCN8A
SCN9A
SCP2
SCRN1
SDK1
SEC24D
SEMA4D
SEMA5A
SEPSECS_AS1
SERPINA6
SERPINE2
SF3B1
SGCD
SGCZ
SGK2
SGK223
SH2D5
SH3GL3
SH3RF2
SHANK2
SHB
SIRPB1
SKAP1
SLC17A9
SLC1A2
SLC1A3
SLC24A3
SLC25A21
SLC25A44
SLC27A6
SLC2A12
SLC2A13
SLC31A1
SLC35F3
SLC35F4
SLC36A1
SLC37A1
SLC38A1
SLC38A10
SLC39A11
SLC39A8
SLC3A1
SLC44A5
SLC7A2
SLCO1B1
SLCO3A1
SLFN12
SLIT3
SMAP1
SMARCAD1
SMC5
SMCO2
SNAP25
SNAP25_AS1
SNAPC1
SNX25
SNX29
SNX3
SORCS3
SOX5
SP110
SPAG16
SPATA13
SPATA16
SPATA17
SPATA5
SPATA5L1
SPATS2L
SPOCK3
SPTLC3
SREK1IP1
SSR3
ST3GAL5
ST6GALNAC3
ST8SIA6
STARD13
STEAP2_AS1
STK39
STPG2
STXBP4
STXBP5L
STXBP5_AS1
SUDS3
SUGCT
SULT1C2P1
SV2B
SV2C
SYMPK
SYN3
SYNE1
SYNE2
SYNPO2
SYNPR
SYT1
SYT6
TAF1B
TANC1
TAOK3
TBC1D32
TBC1D9B
TBX15
TBX19
TCP11L2
TDG
TEAD1
TECPR2
TECTA
TENM2
TENM4
TEX41
TGFB3
THADA
THEM5
THRB
THSD4
THSD7A
THSD7B
TIAM1
TLR4
TM2D1
TMED2
TMEM108
TMEM131
TMEM135
TMEM220
TMOD2
TMOD3
TNFAIP8
TNFRSF9
TNIK
TNR
TOX
TOX2
TPD52
TPD52L1
TPH2
TPK1
TRABD2A
TRDN
TREML4
TRHDE
TRIM9
TRIO
TRPC1
TRPC4
TRPM1
TRPM3
TRPS1
TSC1
TSG101
TSHZ2
TSPAN9
TSPYL1
TSPYL4
TTC29
TTC3
TTK
TUSC3
TXN
UACA
UBE2F
UBE2H
UBE3A
ULK4
UNC13C
UNC5C
UNC5D
USH2A
USP15
USP34
USP43
VAT1L
VAV3_AS1
VCAN
VEPH1
VKORC1L1
VNN1
VPS13B
VPS8
VRK3
VSTM4
VTI1A
WBSCR17
WDR17
WDR7
WDR72
WRN
WWC2
WWOX
XKR4
XKR6
XKR9
XYLT1
YAF2
YEATS2
ZBTB16
ZBTB20
ZC3H12C
ZCCHC4
ZCCHC6
ZDHHC21
ZEB2
ZFAT
ZFP64
ZFYVE26
ZFYVE28
ZMAT4
ZNF271
ZNF311
ZNF343
ZNF346
ZNF385B
ZNF385D
ZNF521
ZNF560
ZNF624
ZNF678
ZNF804B
ZNHIT6
ZW10

## Sheet: Pathways
KEGG Pathway	Genes	Fold Enrichment	p-value	Bonferroni	Benjamini	FDR
hsa04020:Calcium signaling pathway	EGFR, TRPC1, CCKAR, ADCY2, ADCY8, PTGFR, ITPR2, GNAL, ATP2B4, PLCB4, CHRM3, PDE1C, RYR3, PLCG2, ADRA1B, CAMK2D, RYR2, CACNA1E, PPP3CA, PLCB1, CACNA1C, HTR2A	17.4105	1.7745357070887815E-20	2.697294274774948E-18	2.697294274774948E-18	2.1239448942231362E-17
hsa04360:Axon guidance	ABLIM1, DCC, PLXNC1, GNAI1, ABLIM3, EFNB2, MET, LRRC4C, ITGB1, EPHB1, SLIT3, EPHA5, SEMA5A, EPHA4, EPHA7, RND1, GSK3B, UNC5D, EFNA5, SEMA4D, PPP3CA, UNC5C	17.1653	2.477774623582703E-20	3.766217427845709E-18	1.8831087139228543E-18	2.9656527844276513E-17
hsa05412:Arrhythmogenic right ventricular cardiomyopathy (ARVC)	CACNA2D1, DAG1, LEF1, CACNG3, CACNA2D3, ITGB1, CTNNA3, CTNNA2, LAMA2, ITGA9, DSG2, ITGA8, RYR2, SGCD, CACNA1C	19.7847	9.032990249174093E-15	1.3669065879184927E-12	4.556355293061642E-13	1.0758061108617767E-11
hsa00230:Purine metabolism	FHIT, ADCY2, ADCY8, ENPP3, PDE10A, PDE4D, POLR3A, DGUOK, GMPR, POLR3B, PDE7B, PDE2A, PDE1C, ADK, GUCY1A2, PDE9A	16.7237	1.549398585667731E-14	2.362554596402333E-12	5.906386491005833E-13	1.8607337892717624E-11
hsa04080:Neuroactive ligand-receptor interaction	GPR156, CCKAR, GABRG3, GRIK1, THRB, GRIK2, GABRB1, GRIN3A, LPAR1, GRIA4, PTGFR, FSHR, CRHR1, GRIN2B, CHRM3, ADRA1B, GRID2, HTR2A, GRID1	11.9607	1.74624339160679E-14	2.6494362259654736E-12	5.299094496535872E-13	2.086109063270669E-11
hsa05200:Pathways in cancer	EGFR, COL4A4, DCC, FGF5, E2F3, MSH3, FGF14, MET, TGFB3, LEF1, KITLG, BRCA2, ZBTB16, ITGB1, CTNNA3, CTNNA2, LAMA2, GSK3B, PAX8, PLCG2, RARB, FGF2	9.30333	1.8731704315331637E-14	2.851940905657102E-12	4.752864768420295E-13	2.2459811788166917E-11
hsa05414:Dilated cardiomyopathy	CACNA2D1, ADCY2, ADCY8, TGFB3, DAG1, CACNG3, CACNA2D3, ITGB1, LAMA2, ITGA9, ITGA8, SGCD, RYR2, CACNA1C	17.6264	4.909898468467286E-13	7.462297446636512E-11	1.0660472504753216E-11	5.876077402433566E-10
hsa04514:Cell adhesion molecules (CAMs)	GLG1, NRXN3, NLGN1, NRXN1, NEO1, ITGB1, CDH4, NRCAM, ITGA9, NCAM2, ITGA8, CNTNAP2, CNTN1, VCAN	16.1575	1.7110233361787123E-12	2.6008351028394827E-10	3.2510438785493534E-11	2.0479840046050413E-9
hsa04530:Tight junction	SYMPK, INADL, MAGI3, MYH15, MAGI2, MAGI1, GNAI1, PRKCH, CTNNA3, CTNNA2, EPB41L2, EPB41L3, EXOC3, MYH13	14.6332	6.886908134744605E-12	1.0468141908859252E-9	1.1631273721945945E-10	8.24298407309243E-9
hsa04540:Gap junction	EGFR, ADCY2, PLCB4, GNAI1, ADCY8, GUCY1A2, LPAR1, PDGFD, PRKG1, PLCB1, ITPR2, HTR2A	18.9933	1.4869441397860413E-11	2.2601547300382663E-9	2.2601542859490564E-10	1.7797252560569632E-8
hsa04270:Vascular smooth muscle contraction	KCNMA1, ADCY2, ADCY8, PRKCH, PRKG1, KCNMB1, ARHGEF11, ITPR2, PLCB4, GUCY1A2, ADRA1B, CACNA1C, PLCB1	14.1208	7.680964291971005E-11	1.1675069688799056E-8	1.0613699918948782E-9	9.19336273774718E-8
hsa05410:Hypertrophic cardiomyopathy (HCM)	LAMA2, ITGA9, CACNA2D1, ITGA8, DAG1, TGFB3, RYR2, SGCD, CACNG3, CACNA2D3, CACNA1C, ITGB1	15.4597	1.804460260704504E-10	2.7427790372236416E-8	2.2856492254419436E-9	2.159761258724302E-7
hsa05010:Alzheimer's disease	ATF6, ADAM10, PLCB4, NDUFB6, GRIN2B, GSK3B, RYR3, ADAM17, PPP3CA, PLCB1, CACNA1C, ITPR2	13.2953	1.0481287459248699E-9	1.593155489754139E-7	1.225504309143588E-8	1.2545070648961598E-6
hsa04010:MAPK signaling pathway	EGFR, FGF5, CACNA2D1, FGF14, TAOK3, TGFB3, PTPRR, CACNG3, CACNA2D3, MAP4K3, RASGRF2, CACNA1E, PPP3CA, CACNA1C, FGF2	8.74691	1.483854458334072E-9	2.2554585621392675E-7	1.6110419998049963E-8	1.776028013544817E-6
hsa04062:Chemokine signaling pathway	CXCL1, DOCK2, ADCY2, PLCB4, GNAI1, ADCY8, TIAM1, GSK3B, DNAJC25, GRK4, PLCB1, GNG4	12.5427	2.038986204502412E-9	3.099258549799089E-7	2.0661726662929425E-8	2.4404661291832497E-6
hsa04512:ECM-receptor interaction	COL4A4, LAMA2, ITGA9, CD44, TNR, ITGA8, DAG1, SV2B, RELN, SV2C, ITGB1	13.5415	5.51560809162251E-9	8.383720792037863E-7	5.2398275496301494E-8	6.601640767378569E-6
hsa04110:Cell cycle	MAD1L1, E2F3, RBL2, CCND2, GSK3B, ANAPC4, TGFB3, TTK, CDC16, CUL1	13.8493	2.9029348239508637E-8	4.412451264479422E-6	2.595564957408314E-7	3.4745272214919964E-5
hsa05416:Viral myocarditis	LAMA2, EIF4G2, EIF4G3, MYH15, DAG1, SGCD, MYH13, CXADR	22.1588	3.581678122684237E-8	5.444136021659496E-6	3.024527787109932E-7	4.286915969986538E-5
hsa04310:Wnt signaling pathway	PLCB4, CCND2, GSK3B, PRICKLE2, CAMK2D, LRP6, LEF1, PPP3CA, PLCB1, DAAM2, CUL1	10.8816	5.171628372931898E-8	7.860844429052882E-6	4.1373019465940075E-7	6.189929293576313E-5
hsa04060:Cytokine-cytokine receptor interaction	IL12RB2, EGFR, CXCL1, TNFRSF9, ACVR2A, IL20RA, MET, BMPR2, TGFB3, KITLG, IL7R	9.67251	1.6615611004700188E-7	2.5255411909008707E-5	1.2627857443048285E-6	1.988723578039142E-4
hsa04510:Focal adhesion	COL4A4, EGFR, MET, ITGB1, LAMA2, ITGA9, CCND2, ITGA8, TNR, GSK3B, RELN, PDGFD, PARVB	7.3486	1.854742247573938E-7	2.819168738432687E-5	1.3424793263716595E-6	2.2199419846824497E-4
hsa04070:Phosphatidylinositol signaling system	PLCB4, DGKB, PLCG2, PIP5K1B, DGKH, INPP4B, DGKI, PLCB1, ITPR2	13.8493	1.935310718438385E-7	2.9416293097828117E-5	1.3371230044301186E-6	2.316374328015236E-4
hsa04916:Melanogenesis	ADCY2, PLCB4, GNAI1, ADCY8, GSK3B, CAMK2D, LEF1, KITLG, PLCB1	12.1603	5.652719818018113E-7	8.59176743799317E-5	3.735704566354414E-6	6.765729269830878E-4
hsa04730:Long-term depression	CRHR1, PLCB4, GNAI1, GUCY1A2, GRID2, PRKG1, PLCB1, ITPR2	13.4296	1.6155694585990897E-6	2.455366070162057E-4	1.0231895823165083E-5	0.00193366
hsa04810:Regulation of actin cytoskeleton	EGFR, ITGA9, FGF5, CHRM3, TIAM1, FGF14, ITGA8, PIP5K1B, PDGFD, FGF2, ITGB1	7.52306	1.8371774656236783E-6	2.7921224429272584E-4	1.1169986866788051E-5	0.0021989
hsa04720:Long-term potentiation	PLCB4, GRIN2B, ADCY8, CAMK2D, PPP3CA, PLCB1, CACNA1C, ITPR2	13.0346	2.0033622972901872E-6	3.0446501532654935E-4	1.1711907346168005E-5	0.0023978
hsa00512:O-Glycan biosynthesis	GALNT7, WBSCR17, GALNTL6, GALNT13, GALNT14, B4GALT5	25.5679	2.0762983102571566E-6	3.155478750942464E-4	1.1688734308457072E-5	0.0024851
hsa04114:Oocyte meiosis	ADCY2, ADCY8, ANAPC4, CAMK2D, CDC16, PPP3CA, CUL1, ITPR2	11.3635	5.304029262018606E-6	8.058896822625838E-4	2.879296354330041E-5	0.00634822
hsa05016:Huntington's disease	PLCB4, NDUFB6, GRIN2B, HTT, RCOR1, CREB5, PLCB1, HIP1	11.3635	5.304029262018606E-6	8.058896822625838E-4	2.879296354330041E-5	0.00634822
hsa05218:Melanoma	EGFR, FGF5, E2F3, FGF14, MET, PDGFD, FGF2	14.9146	5.454684015864297E-6	8.287706114680216E-4	2.8589737226303313E-5	0.00652853
hsa04912:GnRH signaling pathway	EGFR, ADCY2, PLCB4, ADCY8, CAMK2D, PLCB1, CACNA1C, ITPR2	11.0794	6.331101133155693E-6	9.618675271237942E-4	3.2077166134847346E-5	0.00757744
hsa04144:Endocytosis	EGFR, SH3GL3, SMAP1, TSG101, MET, PIP5K1B, GRK4, NEDD4L, EHD4	8.04152	1.4429643133526088E-5	0.00219092	7.074980617083337E-5	0.0172695
hsa04350:TGF-beta signaling pathway	ACVR2A, LTBP1, RBL2, BMPR2, TGFB3, BMP5, CUL1	12.1181	1.9609157176612933E-5	0.00297618	9.314007202754215E-5	0.0234677
hsa05120:Epithelial cell signaling in Helicobacter pylori infection	EGFR, CXCL1, ADAM10, MET, PLCG2, ADAM17	15.1083	3.7198333529637447E-5	0.0056383	1.7132628747618117E-4	0.0445137
hsa04740:Olfactory transduction	GNAL, OR2A14, PDE1C, OR6A2, CAMK2D, OR51E1, PRKG1, OR8G1	8.36183	4.2880814106112245E-5	0.00649683	1.9168819882786625E-4	0.0513121
hsa02010:ABC transporters	ABCA10, ABCB1, ABCC1, ABCB5, ABCA6, ABCA13	14.4514	4.683600601401906E-5	0.00709396	2.0338616091042372E-4	0.0560437
hsa05210:Colorectal cancer	EGFR, DCC, MSH3, GSK3B, MET, TGFB3, LEF1	10.2047	5.457012118241629E-5	0.00826058	2.3038692208432465E-4	0.0652955
hsa04260:Cardiac muscle contraction	CACNA2D1, ATP1B3, RYR2, CACNG3, CACNA2D3, CACNA1C	13.8493	5.829631419439905E-5	0.00882215	2.394658653787074E-4	0.0697527
hsa00280:Valine, leucine and isoleucine degradation	ACADSB, OXCT1, EHHADH, PCCA, AUH	18.4657	1.1954539621473694E-4	0.0180079	4.7809584508196057E-4	0.14299
hsa00561:Glycerolipid metabolism	DGKB, DGKH, DGKI, LIPC, GPAM	17.3116	1.5714679915814568E-4	0.0236051	6.123301543902171E-4	0.187927
hsa04120:Ubiquitin mediated proteolysis	UBE3A, ANAPC4, UBE2F, NEDD4L, CDC16, UBE2H, CUL1	8.25063	1.853649032009462E-4	0.0277848	7.042038565094888E-4	0.221638
hsa05222:Small cell lung cancer	COL4A4, LAMA2, FHIT, E2F3, RARB, ITGB1	9.77596	3.294845403830957E-4	0.0488561	0.00122096	0.393649
hsa05215:Prostate cancer	EGFR, E2F3, GSK3B, LEF1, CREB5, PDGFD	9.49665	3.788037596459502E-4	0.0559622	0.00137023	0.45245
hsa05223:Non-small cell lung cancer	EGFR, FHIT, E2F3, PLCG2, RARB	12.5903	5.801323609912403E-4	0.0844275	0.00204919	0.692156
hsa05213:Endometrial cancer	EGFR, GSK3B, LEF1, CTNNA3, CTNNA2	12.0429	6.924052778481676E-4	0.0999294	0.00238991	0.825601
hsa04610:Complement and coagulation cascades	C9, MASP1, F13A1, CFH, F7	11.5411	8.19227070577865E-4	0.117127	0.00276447	0.976141
hsa00562:Inositol phosphate metabolism	PLCB4, PLCG2, PIP5K1B, INPP4B, PLCB1	11.0794	9.615930972902443E-4	0.136043	0.00317392	1.14488
hsa04914:Progesterone-mediated oocyte maturation	ADCY2, GNAI1, ADCY8, ANAPC4, CDC16	8.6558	0.00247678	0.314041	0.00798789	2.92453

## Sheet: Bioprocesses
GO Biological Process	Genes	Fold Enrichment	p-value	Bonferroni	Benjamini	FDR
GO:0050877~neurological system process	SYT1, NBN, GRIK1, GRIK2, ADCY8, POU6F2, GRIN3A, KCNIP1, KCNQ5, SLC1A2, SLC1A3, GRIN2B, GRID2, CNTNAP2, PLCB1, OR8G1, FGF2, USH2A, CDH23, KCNMA1, GABRG3, KCND2, MYO3A, NRXN3, NRXN1, GPR98, CTNNA2, GNAL, NCAM2, RAB14, UNC13C, CLCN1, ABLIM1, MYO9A, KCNMB1, PDE1C, SYN3, OR6A2, PPP3CA, B3GNT2, SNAP25, APBA1, DTNA, TECTA, COL4A4, DLGAP1, OR2A14, HTT, NLGN1, PCDH15, OR51E1, GRIA4, PROM1, PDE7B, TSC1, KC…	2.59372	9.47427346809092E-12	2.589328951252412E-8	2.589328951252412E-8	1.6883017206481554E-8
GO:0007267~cell-cell signaling	SYT1, FGF5, GRIK1, FGF14, GRIK2, KCNIP1, EPHB1, KCNMB1, SEMA5A, KCNQ5, SLC1A2, SLC1A3, GRIN2B, SYN3, GRID2, PPP3CA, PCSK5, SNAP25, FGF2, APBA1, DTNA, KCNMA1, COL4A4, DLGAP1, GABRG3, ADAM10, KCND2, TRHDE, HTT, NRXN3, EFNB2, NLGN1, GRIA4, NRXN1, CTNNA2, PDE7B, KCNN3, TXN, ADRA1B, RAB14, TMOD2, EFNA5, CACNA1E, RIT2, CACNA1C, UNC13C, HTR2A	3.08871	2.8923023454397913E-11	7.904648791079438E-8	3.952324467704216E-8	5.1540138823469306E-8
GO:0019226~transmission of nerve impulse	CLCN1, SYT1, GRIK1, GRIK2, KCNIP1, KCNMB1, KCNQ5, SLC1A2, SLC1A3, GRIN2B, SYN3, GRID2, CNTNAP2, PPP3CA, SNAP25, FGF2, APBA1, DTNA, KCNMA1, COL4A4, DLGAP1, GABRG3, KCND2, NRXN3, NLGN1, GRIA4, NRXN1, CTNNA2, PDE7B, TSC1, KCNN3, RAB14, TMOD2, CACNA1E, RIT2, SCN8A, CACNA1C, UNC13C, HTR2A	3.34594	1.875953409803321E-10	5.126980522351943E-7	1.7089937998093774E-7	3.3429103929449866E-7
GO:0007268~synaptic transmission	SYT1, GRIK1, GRIK2, KCNIP1, KCNMB1, KCNQ5, SLC1A2, SLC1A3, GRIN2B, SYN3, GRID2, PPP3CA, SNAP25, FGF2, APBA1, DTNA, KCNMA1, COL4A4, GABRG3, DLGAP1, KCND2, NRXN3, NLGN1, GRIA4, NRXN1, CTNNA2, PDE7B, KCNN3, RAB14, TMOD2, CACNA1E, RIT2, CACNA1C, UNC13C, HTR2A	3.5845	3.0466151638635216E-10	8.326395828373023E-7	2.0815996071288367E-7	5.429004357182521E-7
GO:0030182~neuron differentiation	DCC, CCKAR, PKHD1, SOX5, GRIN3A, RORA, PRKG1, CDH4, EPHB1, KLHL1, SEMA5A, NRCAM, SLC1A3, MACF1, CD44, TNR, CNTNAP2, UNC5C, B3GNT2, SNAP25, CDH23, DSCAM, KCNMA1, EGFR, KLF7, HTT, NRXN3, MDGA1, MAP1B, PTPRR, LMX1A, NRXN1, GAS7, GPR98, CTNNA2, SLIT3, NTRK3, NCAM2, EPHA4, EPHA7, RND1, BTG4, MAP2, RELN, VCAN, EFNA5, CNTN4, NTM	2.81022	4.1722443556905377E-10	1.1402738462340523E-6	2.2805487331911678E-7	7.434852622445476E-7
GO:0007155~cell adhesion	DLC1, CLSTN2, BCAN, POSTN, CXADR, PCDHGA2, NRCAM, DAB1, CD44, CNTNAP2, VNN1, DSCAM, CDH23, EGFR, SYMPK, MAGI1, CNTNAP4, NRXN3, SDK1, LEF1, PTPRT, PTPRU, NRXN1, BTBD9, CTNNA3, GPR98, CTNNA2, NCAM2, CNTN1, ADAM17, VCAN, RELN, CNTN4, CNTN3, SEMA4D, COL24A1, PARVB, PPFIA2, OLFM4, LIMS1, PLXNC1, PKHD1, COL28A1, KITLG, NEO1, CDH4, ITGB1, CDH6, SEMA5A, TNR, SCARB1, APBA1, NPHP1, TECTA, GMDS, LPP, PPFIBP…	2.24671	5.027453847498611E-10	1.3740022369868043E-6	2.2900050389296212E-7	8.958817465654079E-7
GO:0022610~biological adhesion	DLC1, CLSTN2, BCAN, POSTN, CXADR, PCDHGA2, NRCAM, DAB1, CD44, CNTNAP2, VNN1, DSCAM, CDH23, EGFR, SYMPK, MAGI1, CNTNAP4, NRXN3, SDK1, LEF1, PTPRT, PTPRU, NRXN1, BTBD9, CTNNA3, GPR98, CTNNA2, NCAM2, CNTN1, ADAM17, VCAN, RELN, CNTN4, CNTN3, SEMA4D, COL24A1, PARVB, PPFIA2, OLFM4, LIMS1, PLXNC1, PKHD1, COL28A1, KITLG, NEO1, CDH4, ITGB1, CDH6, SEMA5A, TNR, SCARB1, APBA1, NPHP1, TECTA, GMDS, LPP, PPFIBP…	2.24671	5.027453847498611E-10	1.3740022369868043E-6	2.2900050389296212E-7	8.958817465654079E-7
GO:0048666~neuron development	DCC, CCKAR, PKHD1, GRIN3A, PRKG1, CDH4, EPHB1, KLHL1, SEMA5A, NRCAM, SLC1A3, MACF1, CD44, TNR, CNTNAP2, UNC5C, B3GNT2, SNAP25, CDH23, DSCAM, EGFR, KLF7, HTT, NRXN3, MAP1B, LMX1A, NRXN1, GAS7, GPR98, SLIT3, CTNNA2, NCAM2, EPHA4, EPHA7, RND1, MAP2, RELN, VCAN, EFNA5, CNTN4, NTM	2.83977	7.223963770621736E-9	1.974289813522212E-5	2.820437883799265E-6	1.2872951038467306E-5
GO:0030030~cell projection organization	DCC, CCKAR, PKHD1, GRIN3A, LPAR1, PRKG1, CDH4, EPHB1, KLHL1, SPAG16, SEMA5A, NRCAM, MACF1, CD44, TNR, UNC5C, B3GNT2, SNAP25, CDH23, DSCAM, EGFR, KLF7, NRXN3, MAP1B, LMX1A, NRXN1, GAS7, LPIN1, GPR98, SLIT3, CTNNA2, NCAM2, EPHA4, CDH13, EPHA7, TSC1, ITGA8, MAP2, RELN, VCAN, EFNA5, CNTN4, IFT88	2.70234	1.2225731182402404E-8	3.3412365382456954E-5	4.176606726469245E-6	2.1785994197554004E-5
GO:0000902~cell morphogenesis	DCC, CCKAR, LIMS1, PKHD1, IL7R, CDH4, EPHB1, SEMA5A, NRCAM, DOCK2, SLC1A3, MACF1, TNR, UNC5C, B3GNT2, SNAP25, ZW10, CDH23, DSCAM, EGFR, KLF7, CAP2, NRXN3, ESRRB, MAP1B, LEF1, LMX1A, NRXN1, GAS7, ARHGEF11, SLIT3, CTNNA2, NCAM2, EPHA4, EPHA7, PRICKLE2, RELN, VCAN, EFNA5, CNTN4, IFT88	2.68459	3.395476939281887E-8	9.27940808195249E-5	1.0310878670982682E-5	6.050666929713344E-5
GO:0031175~neuron projection development	DCC, CCKAR, PKHD1, GRIN3A, PRKG1, CDH4, EPHB1, KLHL1, SEMA5A, NRCAM, MACF1, CD44, TNR, UNC5C, B3GNT2, SNAP25, DSCAM, EGFR, KLF7, NRXN3, MAP1B, NRXN1, LMX1A, GAS7, SLIT3, CTNNA2, EPHA4, NCAM2, EPHA7, MAP2, RELN, CNTN4, EFNA5, VCAN	3.01037	4.322190118326924E-8	1.1811848191101149E-4	1.181247607695557E-5	7.702049283908607E-5
GO:0032989~cellular component morphogenesis	DCC, CCKAR, LIMS1, PKHD1, IL7R, ITGB1, CDH4, EPHB1, SEMA5A, NRCAM, DOCK2, SLC1A3, MACF1, TNR, UNC5C, B3GNT2, SNAP25, ZW10, CDH23, DSCAM, EGFR, KLF7, CAP2, NRXN3, ESRRB, MAP1B, LEF1, LMX1A, NRXN1, GAS7, ARHGEF11, SLIT3, CTNNA2, NCAM2, EPHA4, EPHA7, PRICKLE2, RELN, VCAN, EFNA5, CNTN4, IFT88	2.45096	2.640911701057127E-7	7.215008563316028E-4	6.561250770864557E-5	4.7060387783348645E-4
GO:0048812~neuron projection morphogenesis	DCC, CCKAR, PKHD1, CDH4, EPHB1, SEMA5A, NRCAM, MACF1, TNR, UNC5C, B3GNT2, SNAP25, DSCAM, EGFR, KLF7, NRXN3, MAP1B, NRXN1, LMX1A, GAS7, SLIT3, CTNNA2, EPHA4, NCAM2, EPHA7, RELN, CNTN4, EFNA5, VCAN	3.08424	3.1166699223949595E-7	8.514233557231909E-4	7.097964936364498E-5	5.553825838111592E-4
GO:0048667~cell morphogenesis involved in neuron differentiation	DCC, CCKAR, PKHD1, CDH4, EPHB1, SEMA5A, NRCAM, SLC1A3, MACF1, TNR, UNC5C, B3GNT2, SNAP25, CDH23, DSCAM, KLF7, NRXN3, MAP1B, NRXN1, LMX1A, SLIT3, CTNNA2, EPHA4, NCAM2, EPHA7, RELN, CNTN4, EFNA5, VCAN	3.04817	3.948187725375116E-7	0.00107846	8.29996259890109E-5	7.035564310142739E-4
GO:0000904~cell morphogenesis involved in differentiation	DCC, CCKAR, PKHD1, CDH4, EPHB1, SEMA5A, NRCAM, SLC1A3, MACF1, TNR, UNC5C, B3GNT2, SNAP25, CDH23, DSCAM, KLF7, NRXN3, ESRRB, MAP1B, LEF1, NRXN1, LMX1A, SLIT3, CTNNA2, EPHA4, NCAM2, EPHA7, RELN, CNTN4, EFNA5, VCAN	2.80697	8.396872977103686E-7	0.00229224	1.6390559087364753E-4	0.00149629
GO:0048858~cell projection morphogenesis	DCC, CCKAR, PKHD1, CDH4, EPHB1, SEMA5A, NRCAM, MACF1, TNR, UNC5C, B3GNT2, SNAP25, DSCAM, EGFR, KLF7, NRXN3, MAP1B, NRXN1, LMX1A, GAS7, SLIT3, CTNNA2, EPHA4, NCAM2, EPHA7, RELN, CNTN4, EFNA5, VCAN, IFT88	2.85297	9.400416409229106E-7	0.00256584	1.7126100064868144E-4	0.00167512
GO:0008283~cell proliferation	CXCL1, MORF4L1, FGF5, NBN, CEP120, LY86, KITLG, ZEB2, CDC16, IL7R, SHB, DOCK2, SCARB1, CUL1, EGFR, ESRRB, IFLTD1, MET, CENPF, BRCA2, PRKD1, CSGALNACT1, ACVR2A, CDH13, CHRM3, TXN, ADRA1B, CKS2, IRF2	2.82513	1.7891712361484768E-6	0.00487787	3.055663902528094E-4	0.00318822
GO:0006928~cell motion	DCC, DNAH11, CCKAR, FUT8, KITLG, ZEB2, PRKG1, ITGB1, CDH4, EPHB1, DNAH5, SEMA5A, NRCAM, DOCK2, DAB1, MACF1, CD44, TNR, DNER, VNN1, SCARB1, UNC5C, B3GNT2, FGF2, KLF7, NRXN3, MDGA1, MET, LMX1A, NRXN1, ARHGEF11, SLIT3, CTNNA2, EPHA4, CDH13, EPHA7, TXN, LRP6, ADAM17, RELN, VCAN, EFNA5, CNTN4	2.24345	1.8910383855158884E-6	0.00515488	3.039663101920276E-4	0.00336974
GO:0007409~axonogenesis	DCC, CCKAR, PKHD1, CDH4, EPHB1, NRCAM, SEMA5A, MACF1, TNR, B3GNT2, UNC5C, SNAP25, KLF7, NRXN3, MAP1B, NRXN1, LMX1A, SLIT3, CTNNA2, EPHA4, NCAM2, EPHA7, CNTN4, EFNA5, VCAN, RELN	3.00525	2.27171222477026E-6	0.00618936	3.448625524788973E-4	0.00404807
GO:0007166~cell surface receptor linked signal transduction	QRFPR, NXPH2, FGF5, CCKAR, ADCY2, GRIK1, ADCY8, GRIK2, GPR161, TGFB3, PTPN22, GRIN3A, LPAR1, SKAP1, LGR5, SIRPB1, LPHN3, GRIN2B, TIAM1, HEY2, GRID2, GNG4, OR8G1, FGF2, EGFR, GPR97, GABRG3, ADAM10, MAGI1, ATRNL1, LEF1, PTPRT, PTPRU, STXBP4, FSHR, GPR98, ARHGEF11, CRHR1, GNAL, ACVR2A, CHRM3, DOK5, DNAJC25, ROR1, CNTN1, ADAM17, IFT88, CXCL1, FUT8, PKHD1, GNAI1, GPR149, CD247, BMPR2, IL7R, ITGB1, EPH…	1.61713	2.7736657042281258E-6	0.00755178	3.9889088936406747E-4	0.0049425
GO:0032990~cell part morphogenesis	DCC, CCKAR, PKHD1, CDH4, EPHB1, SEMA5A, NRCAM, MACF1, TNR, UNC5C, B3GNT2, SNAP25, DSCAM, EGFR, KLF7, NRXN3, MAP1B, NRXN1, LMX1A, GAS7, SLIT3, CTNNA2, EPHA4, NCAM2, EPHA7, RELN, CNTN4, EFNA5, VCAN, IFT88	2.65621	3.881324905131949E-6	0.0105516	5.302434488133612E-4	0.00691621
GO:0006350~transcription	TAF1B, MORF4L1, E2F3, MEF2A, THRB, POU6F2, ARID4B, PAX5, CNOT2, ZEB2, RORA, ZNF678, ZNF343, MYOCD, HOMEZ, HEY2, PAX8, RARB, ZFAT, CRY1, ZBTB20, TBX15, KHDRBS2, RBL2, SNAPC1, RCOR1, LEF1, NCOA7, FOXN3, TOX2, FRY, MYT1L, EYA2, BAZ1B, PRDM5, NFE2L2, SUDS3, TBX19, CLOCK, CAMTA1, TSHZ2, ZFP64, CCRN4L, EFCAB6, BDP1, SOX5, BMPR2, SP110, ZBTB16, PRDM16, CHD9, NPAS3, ETV6, GTF3C4, RNF14, ZNF560, HIP1, ZNF…	1.64286	7.685121339373452E-6	0.0207845	9.99667491013545E-4	0.0136938
GO:0016337~cell-cell adhesion	LIMS1, CLSTN2, PKHD1, CDH4, ITGB1, PCDHGA2, CDH6, NRCAM, DAB1, CD44, VNN1, CDH23, NPHP1, EGFR, GMDS, NLGN1, PCDH15, PTPRT, PTPRU, GPR98, CTNNA3, CTNNA2, CDH13, NCAM2, DSG2, DSG3, CDH18, ITGA8, DSG1, CNTN4	2.50796	1.166859682008532E-5	0.0313873	0.00144852	0.0207912
GO:0051240~positive regulation of multicellular organismal process	EGFR, COL4A4, GRIK1, GRIK2, BMPR2, TGFB3, TLR4, POLR3A, GRIA4, CPS1, POLR3B, LAMA2, ACVR2A, SLC1A3, CHRM3, MYOCD, HEY2, ADRA1B, APOH, ADAM17, FGF2, GPAM, HTR2A	2.8808	1.9242562138762168E-5	0.0512315	0.00228393	0.0342843
GO:0044057~regulation of system process	GRIK1, THRB, GRIK2, BMPR2, BCAN, SLC1A3, NISCH, GRIN2B, MYOCD, PPP3CA, COL4A4, EGFR, KCNMA1, HTT, MAP1B, NLGN1, GRIA4, CPS1, LAMA2, CHRM3, ADRA1B, RYR2, CNTN4, CACNA1C, HTR2A	2.61245	3.820012033761889E-5	0.0991378	0.00434067	0.0680499
GO:0043085~positive regulation of catalytic activity	DLC1, CCKAR, C9, ADCY2, ADCY8, PKHD1, TGFB3, KITLG, ZEB2, LPAR1, CDC16, DAB1, DGKB, APOH, SCARB1, FGF2, CUL1, HIP1, EGFR, CAP2, MSH3, ANAPC4, MET, DGKH, WRN, DGKI, FSHR, CRHR1, GNAL, UACA, TSC1, CCND2, ADAM17, RELN, HTR2A	2.16178	4.269205605033434E-5	0.11013	0.00465632	0.076049
GO:0007411~axon guidance	DCC, KLF7, NRXN3, NRXN1, LMX1A, CDH4, EPHB1, SLIT3, SEMA5A, EPHA4, EPHA7, TNR, EFNA5, RELN, CNTN4, B3GNT2, UNC5C	3.39503	4.5120088630813804E-5	0.116016	0.00473169	0.0803725
GO:0055085~transmembrane transport	CLCN1, SLC2A12, SLC2A13, SLC39A11, SCN3A, SLC25A21, KCNQ5, SLC24A3, SCN9A, SLC39A8, SLC25A44, NUP37, SV2B, SCARB1, NALCN, SV2C, KCNMA1, TRPC1, TRPM3, TRPC4, KCND2, KCNB1, RHD, ABCB1, ABCB5, ITPR2, TRPM1, CATSPER2, SLC37A1, RYR3, RYR2, ABCC1, CACNA1E, KCNH8, SCN8A, CACNA1C, SLC17A9	2.08146	5.392021508870695E-5	0.137024	0.0054432	0.0960411
GO:0044093~positive regulation of molecular function	DLC1, CCKAR, C9, ADCY2, ADCY8, PKHD1, TGFB3, KITLG, TLR4, ZEB2, LPAR1, CDC16, DAB1, DGKB, APOH, SCARB1, FGF2, CUL1, HIP1, EGFR, CAP2, MSH3, MET, ANAPC4, DGKH, WRN, DGKI, FSHR, CRHR1, GNAL, UACA, TSC1, CCND2, PLCG2, ADAM17, RELN, HTR2A	2.05255	7.240680256488769E-5	0.179544	0.00704276	0.128949
GO:0007010~cytoskeleton organization	DLC1, ABLIM1, CXCL1, SGCZ, CEP120, ABLIM3, TTK, PRKG1, ITGB1, DAAM2, KLHL1, CORO2B, DOCK2, NISCH, MACF1, ZW10, NPHP1, FMNL3, CAP2, CEP135, MAP1B, BRCA2, GAS7, LPIN1, ARHGAP26, ARHGEF11, EPB41L2, FMN1, EPB41L3, FMN2, RND1, MAP2, CDC42BPA, CKS2, SGCD, LCP1	2.06396	8.189957550257891E-5	0.200558	0.00768893	0.145843
GO:0007242~intracellular signaling cascade	CCKAR, NBN, NRG3, ADCY2, ADCY8, TGFB3, TLR4, LPAR1, ITSN1, DAB1, MCTP2, PLCB4, NISCH, TIAM1, GUCY1A2, GNG4, PLCB1, FGF2, PAG1, EGFR, MAGI3, INADL, SGK2, MAGI2, TNIK, PRKCH, FSHR, FOXN3, ARHGEF11, MCTP1, PRKD1, CRHR1, MAP4K3, GNAL, FMN2, KSR2, RND1, RASGRF2, DOK5, DNAJC25, RAB14, PDE9A, ASB5, UNC13C, LRRK2, CXCL1, GNAI1, BLK, MYO9A, PLCL1, DGKB, CYP26B1, RNF14, FYB, MET, TAOK3, BRCA2, DGKH, DGKI, …	1.58559	1.0193054358986874E-4	0.24315	0.00924336	0.181482
