# Supplementary material for: Highlighting nonlinear patterns in population genetics datasets
Source: Sci Rep. 2015 Jan 30;5:8140. doi: 10.1038/srep08140 (PMC4311249; doi:10.1038/srep08140)
Supplement: Supplementary Information — Supplementary File 2 [file srep08140-s3.xls]

## Sheet: Genes
Significant genes
ABLIM3
AC003051.1
AC073133.1
ADAMTSL1
ADAT2
AGBL4
AKAP6
ANKS1B
AP3B1
ARHGAP19_SLIT1
ARL15
ASTN2
ATF6
ATG7
ATP8A2
ATP8B4
C12orf42
C15orf32
C19orf44
C5orf56
C6orf201
CACNA2D3
CACNG3
CALN1
CAP2
CCDC27
CD53
CDK14
CENPF
CEP112
CEP120
CMIP
CNTN4
CNTNAP2
CORO2B
CRHR1
CYP26B1
CYP39A1
DACH1
DAG1
DNER
DOCK10
DSG3
DTNA
EFCAB6
EFNA5
EFNB2
EPHB1
ERGIC1
ESRRB
F7
FAM171A1
FAM184A
FAM227B
FGF5
FOXN3
FSTL4
GAREM
GNG12_AS1
GPR161
GPR97
GPSM2
GRIK2
GSK3B
GUCY1A2
HDAC9
HEATR4
HEY2
HIP1
HOMEZ
HTT
IFT88
IL12RB2
INTS6
ITSN1
JPH3
KCNMA1
KIAA1217
KIAA1244
KSR2
LACTB2
LARS2
LCP1
LDB2
LEF1
LINC00309
LINC00951
LINC01091
LOC100506474
LOC101927967
LOC145783
LOC339862
LRFN5
LRP6
LRRC7
LYPD6B
MACROD2
MAD1L1
MARCH4
MARK3
MATN2
MCM10
MIR1256
MIR1273H
MIR205HG
MIR548Q
MTFR1
MTUS2
MYO10
MYOF
MYT1L
NCOA7
NKAIN2
NRCAM
NRXN3
NTM
OR4N3P
PAG1
PARL
PDE7B
PDGFD
PDX1_AS1
PGGT1B
PLCB1
PLXNA4
POLR3B
PPP3CA
PRKCH
PRMT8
PTPRE
PTPRU
RAD51B
RARB
RBFOX1
RHD
RNLS
RNU6_53P
RP11_15K3.1
RP11_278H7.1
RP11_408H20.2
RP11_519M16.1
RPS6KC1
SAP130
SCN8A
SCRN1
SEMA5A
SERPINE2
SF3B1
SIRPB1
SKAP1
SLC44A5
SLC7A2
SMCO2
SNX29
SORCS3
SPATS2L
STK39
SUDS3
SULT1C2P1
SV2B
TCP11L2
TDG
TECPR2
TENM4
TGFB3
TOX2
TPK1
TUSC3
UBE2H
VRK3
VSTM4
WDR72
ZDHHC21
ZEB2
ZNF385B
ZNF560

## Sheet: Pathways
KEGG Pathway	Genes	Fold Enrichment	p-value	Bonferroni	Benjamini	FDR
hsa04360:Axon guidance	SEMA5A, ABLIM3, GSK3B, EFNB2, EFNA5, PPP3CA, EPHB1	33.6197	4.860408142210547E-8	3.5480917358610142E-6	3.5480917358610142E-6	5.0732605305636724E-5
hsa04310:Wnt signaling pathway	GSK3B, LRP6, LEF1, PPP3CA, PLCB1	30.4464	1.937091959083311E-5	0.00141309	7.067955154382854E-4	0.0202174
hsa04010:MAPK signaling pathway	FGF5, TGFB3, CACNG3, PPP3CA, CACNA2D3	17.9474	1.5480065312964983E-4	0.0112377	0.00376002	0.161462
hsa05412:Arrhythmogenic right ventricular cardiomyopathy (ARVC)	DAG1, LEF1, CACNG3, CACNA2D3	32.4762	2.3354372710548965E-4	0.0169061	0.0042536	0.243503
hsa05410:Hypertrophic cardiomyopathy (HCM)	DAG1, TGFB3, CACNG3, CACNA2D3	31.7209	2.5055794574094746E-4	0.0181267	0.00365192	0.261222
hsa05414:Dilated cardiomyopathy	DAG1, TGFB3, CACNG3, CACNA2D3	31	2.6835431478014596E-4	0.0194018	0.00326009	0.279752
hsa05010:Alzheimer's disease	ATF6, GSK3B, PPP3CA, PLCB1	27.28	3.924068197787582E-4	0.0282448	0.00408468	0.408834
hsa04270:Vascular smooth muscle contraction	KCNMA1, GUCY1A2, PRKCH, PLCB1	26.7451	4.1609988056600565E-4	0.0299247	0.0037905	0.43347
hsa05200:Pathways in cancer	FGF5, GSK3B, TGFB3, LEF1, RARB	13.0153	5.286228778435189E-4	0.0378642	0.00427967	0.550399
hsa04730:Long-term depression	CRHR1, GUCY1A2, PLCB1	31	0.00400982	0.254205	0.0289045	4.10711
hsa05215:Prostate cancer	GSK3B, LEF1, PDGFD	29.2286	0.00450226	0.28065	0.0295021	4.60083
hsa04540:Gap junction	GUCY1A2, PDGFD, PLCB1	29.2286	0.00450226	0.28065	0.0295021	4.60083
hsa05210:Colorectal cancer	GSK3B, TGFB3, LEF1	26.9211	0.00529058	0.32107	0.0317547	5.38644
hsa05016:Huntington's disease	HTT, PLCB1, HIP1	26.2308	0.00556645	0.334679	0.0308589	5.65996
hsa04110:Cell cycle	MAD1L1, GSK3B, TGFB3	25.575	0.0058488	0.348329	0.0301238	5.93918
hsa04916:Melanogenesis	GSK3B, LEF1, PLCB1	24.9512	0.00613759	0.362005	0.0295173	6.224
hsa04514:Cell adhesion molecules (CAMs)	NRCAM, NRXN3, CNTNAP2	21.3125	0.00833648	0.457254	0.0374744	8.36715
hsa00230:Purine metabolism	PDE7B, GUCY1A2, POLR3B	19.3019	0.0100923	0.523117	0.0426228	10.0466
